# Supplementary material for: Social and nutritional factors controlling the growth of honey bee (Apis mellifera) queens
Source: PLoS One. 2025 Feb 25;20(2):e0310608. doi: 10.1371/journal.pone.0310608 (PMC11856481; doi:10.1371/journal.pone.0310608)
Supplement: S1 File — (XLSX) [file pone.0310608.s001.xlsx]

## Sheet: Supporting data
The Social and Nutritional Factors Controlling the Growth of Honey Bee (Apis mellifera) Queens
This file include the data used for the analysis of the three experiment presented in the paper.
Experiment 1: The Effect of the Number of Workers on Queen Development
Experiment 2: The Influence of Larval Age on Queen Development under Lab Conditions
Experiment 3: The Influence of Pollen Nutrition on Queen Development
The data include
The number of larvae in each experimental group and the success in queen rearing
Weight of the queen pupa

## Sheet: Exp 1
Experiment 1: The Effect of the Number of Workers on Queen Development
Success in queen rearing									Queen pupa weight in grams
	# of grafted larvae	Treatment	Name	Lravae accepted	Larvae rejected	Capped pupae	Total		Treatment group	100W	200W	300W	Foster colony
	20	5g of day old workers	50W	5	15	0	20			0.184	0.225	0.219	0.222
	20	10g of day old workers	100W	7	9	4	20			0.204	0.209	0.228	0.247
	19	20g of day old workers	200W	4	6	9	19				0.231	0.207	0.24
	19	30g of day old workers	300W	4	3	12	19				0.229	0.214	0.234
	20	Foster colony with ~ 5000 workers	colony	4	3	13	20				0.225	0.225	0.229
											0.238	0.209	0.237
											0.243	0.219	0.219
											0.226	0.216	0.24
												0.234	0.235
												0.217	0.248
													0.243
													0.248
													0.23
									Descriptive Statistics
										100W	200W	300W	Colony
									Mean	0.194	0.22825	0.2188	0.236308
									Standard Error	0.01	0.00357946	0.00263228	0.00261256
									Median	0.194	0.2275	0.218	0.237
									Mode	#N/A	0.225	0.219	0.24
									Standard Deviation	0.0141421	0.0101242	0.00832399	0.0094197
									Sample Variance	0.0002	0.0001025	6.92889e-05	8.87308e-05
									Kurtosis	#DIV/0!	1.4307	-0.191676	-0.618566
									Skewness	#DIV/0!	-0.560975	0.434958	-0.465342
									Range	0.02	0.034	0.027	0.029
									Maximum	0.204	0.243	0.234	0.248
									Minimum	0.184	0.209	0.207	0.219
									Sum	0.388	1.826	2.188	3.072
									Count	2	8	10	13
									Geometric Mean	0.193742	0.228051	0.218659	0.236132
									Harmonic Mean	0.193485	0.227848	0.218518	0.235955
									AAD	0.01	0.007	0.0062	0.00751479
									MAD	0.01	0.003	0.0055	0.007
									IQR	0.01	0.00775	0.009	0.013

## Sheet: Exp 2
Experiment 2: The Influence of Larval Age on Queen Development under Lab Conditions
Success in queen rearing										Queen pupa weight in grams
	# of grafted larvae	Treatment	Name	Lravae accepted	Larvae rejected	Capped pupae	Total			Treatment group	0-12	24-36	48-60
	20	Lavae at the age of 0-12 hours	0-12h	3	2	15	20				0.219	0.216	0.209
	25	Lavae at the age of 24-36 hours	24-36h	7	1	17	25				0.218	0.236	0.203
	25	Lavae at the age of 48-60 hours	48-60h	2	19	4	25				0.247	0.215
											0.23	0.256
											0.243	0.225
											0.234	0.232
											0.249	0.24
											0.26	0.214
											0.22	0.226
											0.246	0.211
											0.252	0.217
											0.23	0.189
											0.229	0.211
											0.211	0.183
												0.182
										Descriptive Statistics
										Larva age (h)	0-12	24-36	48-60
										Mean	0.234857	0.216867	0.206
										Standard Error	0.00397223	0.00535934	0.003
										Median	0.232	0.216	0.206
										Mode	0.23	0.211	#N/A
										Standard Deviation	0.0148627	0.0207566	0.00424264
										Sample Variance	0.000220901	0.000430838	1.8e-05
										Kurtosis	-1.11612	-0.0820061	#DIV/0!
										Skewness	0.0385078	-0.177183	#DIV/0!
										Range	0.049	0.074	0.006
										Maximum	0.26	0.256	0.209
										Minimum	0.211	0.182	0.203
										Sum	3.288	3.253	0.412
										Count	14	15	2
										Geometric Mean	0.23442	0.215922	0.205978
										Harmonic Mean	0.233983	0.21496	0.205956

## Sheet: Exp 3
Experiment 3: The Influence of Pollen Nutrition on Queen Development
	Success in queen rearing								Queen pupa weight in grams
	# of grafted larvae	Treatment	Name	Lravae accepted	Larvae rejected	Capped pupae	Total		Treatment group	P0%	P30%	P60%	P90%
	25	No pollen paste	P0%	0	25	0	25				0.233	0.204	0.249
	25	Pollen paste with 30% pollen and 70% sugar water	P30%	0	24	1	25					0.253	0.23
	25	Pollen paste with 60% pollen and 70% sugar water	P60%	2	21	2	25						0.219
	25	Pollen paste with 90% pollen and 70% sugar water	P90%	2	7	16	25						0.247
													0.26
													0.218
													0.243
													0.234
													0.245
													0.247
													0.238
													0.237
													0.22
									Descriptive Statistics
										P30%	P60%	P90%
									Mean	0.233	0.2285	0.237462
									Standard Error	#DIV/0!	0.0245	0.00358347
									Median	0.233	0.2285	0.238
									Mode	#N/A	#N/A	0.247
									Standard Deviation	#DIV/0!	0.0346482	0.0129204
									Sample Variance	#DIV/0!	0.0012005	0.000166936
									Kurtosis	#DIV/0!	#DIV/0!	-0.699807
									Skewness	#DIV/0!	#DIV/0!	-0.188351
									Range	0	0.049	0.042
									Maximum	0.233	0.253	0.26
									Minimum	0.233	0.204	0.218
									Sum	0.233	0.457	3.087
									Count	1	2	13
									Geometric Mean	0.233	0.227183	0.237134
									Harmonic Mean	0.233	0.225873	0.236805
